# Supplementary material for: A New Indicator to Differentiate Thyroid Follicular Inclusions in Cervical Lymph Nodes from Patients with Thyroid Cancer
Source: Int J Mol Sci. 2022 Dec 28;24(1):490. doi: 10.3390/ijms24010490 (PMC9820803; doi:10.3390/ijms24010490)
Supplement: Supplementary file 1 [file ijms-24-00490-s001.zip]

Archive with 1 entries (1 files):
- ijms-2006515-supplementary.pdf
